# Supplementary material for: MRI-Derived Dural Sac and Lumbar Vertebrae 3D Volumetry Has Potential for Detection of Marfan Syndrome
Source: Diagnostics (Basel). 2024 Jun 19;14(12):1301. doi: 10.3390/diagnostics14121301 (PMC11202825; doi:10.3390/diagnostics14121301)
Supplement: Supplementary file 1 [file diagnostics-14-01301-s001.zip]

Archive with 1 entries (1 files):
- diagnostics-2879205-supplementary.pdf
